# Supplementary material for: Molecular Evidence of Zoonotic Pathogens in Free-Living Wild Birds: A Greek Surveillance Study
Source: Pathogens. 2026 Mar 11;15(3):308. doi: 10.3390/pathogens15030308 (PMC13029732; doi:10.3390/pathogens15030308)
Supplement: Supplementary file 1 [file pathogens-15-00308-s001.zip]

Archive with 1 entries (1 files):
- pathogens-4146407-supplementary.pdf
